# Supplementary material for: A Deep Learning Model to Automate Skeletal Muscle Area Measurement on Computed Tomography Images
Source: Front Oncol. 2021 May 7;11:580806. doi: 10.3389/fonc.2021.580806 (PMC8138051; doi:10.3389/fonc.2021.580806)
Supplement: Supplementary file 2 [file Table_1.xlsx]

## Sheet: Sheet1
Cohort 2								Cohort 1
Subject	Scan #	Height(cm)	Manufacturer	Energy (kV)	Slice thickness (mm)			Subject	Scan #	Institute	Manufacturer	Energy (kV)	Slice thickness (mm)
1	1	1.75	GE MEDICAL SYSTEMS	140	3.27			1	1	1	GE MEDICAL SYSTEMS	140	3.27
1	2	1.75	SIEMENS	140	3			1	2	1	GE MEDICAL SYSTEMS	140	3.27
2	1	1.82	SIEMENS	140	3			1	3	1	GE MEDICAL SYSTEMS	140	3.27
2	2	1.82	GE MEDICAL SYSTEMS	140	3.27			2	4	1	GE MEDICAL SYSTEMS	140	3.27
3	1	1.65	GE MEDICAL SYSTEMS	140	3.27			1	1	1	GE MEDICAL SYSTEMS	140	3.27
4	1	1.87	GE MEDICAL SYSTEMS	140	3.27			1	2	1	GE MEDICAL SYSTEMS	140	3.27
4	2	1.87	GE MEDICAL SYSTEMS	140	3.27			1	3	1	GE MEDICAL SYSTEMS	140	3.27
5	1	1.51	GE MEDICAL SYSTEMS	140	3.27			2	1	1	GE MEDICAL SYSTEMS	140	3.27
6	1	1.75	GE MEDICAL SYSTEMS	140	3.27			2	2	1	GE MEDICAL SYSTEMS	140	3.27
6	2	1.75	GE MEDICAL SYSTEMS	140	3.27			3	1	1	GE MEDICAL SYSTEMS	140	3.27
7	1	1.73	GE MEDICAL SYSTEMS	140	3.27			4	1	1	GE MEDICAL SYSTEMS	140	3.27
7	2	1.73	GE MEDICAL SYSTEMS	140	3.27			4	2	1	GE MEDICAL SYSTEMS	140	3.27
8	1	1.83	GE MEDICAL SYSTEMS	140	3.27			5	1	1	SIEMENS	140	3
8	2	1.83	GE MEDICAL SYSTEMS	140	3.27			6	1	2	SIEMENS	130	2
9	1	1.52	GE MEDICAL SYSTEMS	140	3.27			6	2	1	GE MEDICAL SYSTEMS	140	3.27
9	2	1.52	GE MEDICAL SYSTEMS	140	3.27			7	1	1	GE MEDICAL SYSTEMS	140	3.27
10	1	1.52	GE MEDICAL SYSTEMS	140	3.27			7	2	1	GE MEDICAL SYSTEMS	140	3.27
10	2	1.52	GE MEDICAL SYSTEMS	140	3.27			7	3	1	GE MEDICAL SYSTEMS	140	3.27
10	3	1.52	GE MEDICAL SYSTEMS	140	3.27			7	4	1	SIEMENS	140	3
11	1	1.61	GE MEDICAL SYSTEMS	140	3.27			8	1	1	GE MEDICAL SYSTEMS	140	3.27
11	2	1.61	GE MEDICAL SYSTEMS	140	3.27			8	2	1	GE MEDICAL SYSTEMS	140	3.27
11	3	1.61	SIEMENS	140	3			9	1	1	GE MEDICAL SYSTEMS	140	3.27
12	1	1.57	GE MEDICAL SYSTEMS	140	3.27			9	2	1	GE MEDICAL SYSTEMS	140	3.27
12	2	1.57	GE MEDICAL SYSTEMS	140	3.27			9	3	1	SIEMENS	140	3
12	3	1.57	GE MEDICAL SYSTEMS	140	3.27			9	4	1	GE MEDICAL SYSTEMS	140	3.27
13	1	1.81	GE MEDICAL SYSTEMS	140	3.27			10	1	1	GE MEDICAL SYSTEMS	140	3.27
13	2	1.81	GE MEDICAL SYSTEMS	140	3.27			10	2	1	GE MEDICAL SYSTEMS	140	3.27
13	3	1.81	GE MEDICAL SYSTEMS	140	3.27			10	3	1	GE MEDICAL SYSTEMS	140	3.27
14	1	1.57	GE MEDICAL SYSTEMS	140	3.27			10	4	1	SIEMENS	140	3
14	2	1.57	GE MEDICAL SYSTEMS	140	3.27			11	1	1	GE MEDICAL SYSTEMS	140	3.27
14	3	1.57	GE MEDICAL SYSTEMS	140	3.27			11	2	1	GE MEDICAL SYSTEMS	140	3.27
15	1	1.74	GE MEDICAL SYSTEMS	140	3.27			12	1	1	GE MEDICAL SYSTEMS	140	3.27
15	2	1.74	GE MEDICAL SYSTEMS	140	3.27			12	2	1	GE MEDICAL SYSTEMS	140	3.27
15	3	1.74	GE MEDICAL SYSTEMS	140	3.27			13	1	1	GE MEDICAL SYSTEMS	140	3.27
16	1	1.78	GE MEDICAL SYSTEMS	140	3.27			14	1	1	GE MEDICAL SYSTEMS	140	3.27
16	2	1.78	GE MEDICAL SYSTEMS	140	3.27			14	2	1	GE MEDICAL SYSTEMS	140	3.27
16	3	1.78	GE MEDICAL SYSTEMS	140	3.27			14	3	1	GE MEDICAL SYSTEMS	140	3.27
17	1	1.61	GE MEDICAL SYSTEMS	140	3.27			15	1	1	GE MEDICAL SYSTEMS	140	3.27
17	2	1.61	GE MEDICAL SYSTEMS	140	3.27			16	1	1	GE MEDICAL SYSTEMS	140	3.27
17	3	1.61	GE MEDICAL SYSTEMS	140	3.27			16	2	1	GE MEDICAL SYSTEMS	140	3.27
18	1	1.57	GE MEDICAL SYSTEMS	140	3.27			17	1	1	GE MEDICAL SYSTEMS	140	3.27
18	2	1.57	GE MEDICAL SYSTEMS	140	3.27			17	2	1	GE MEDICAL SYSTEMS	140	3.27
18	3	1.57	GE MEDICAL SYSTEMS	140	3.27			18	1	1	GE MEDICAL SYSTEMS	140	3.27
19	1	1.77	GE MEDICAL SYSTEMS	140	3.27			18	2	1	GE MEDICAL SYSTEMS	140	3.27
19	2	1.77	GE MEDICAL SYSTEMS	140	3.27			19	1	1	GE MEDICAL SYSTEMS	140	3.27
19	3	1.77	GE MEDICAL SYSTEMS	140	3.27			19	2	1	SIEMENS	140	3
20	1	1.58	GE MEDICAL SYSTEMS	140	3.27			20	1	1	GE MEDICAL SYSTEMS	140	3.27
20	2	1.58	GE MEDICAL SYSTEMS	140	3.27			20	2	1	GE MEDICAL SYSTEMS	140	3.27
20	3	1.58	GE MEDICAL SYSTEMS	140	3.27			20	3	1	SIEMENS	140	3
21	1	1.76	GE MEDICAL SYSTEMS	140	3.27			21	1	1	SIEMENS	140	3
21	2	1.76	GE MEDICAL SYSTEMS	140	3.27			21	2	1	GE MEDICAL SYSTEMS	140	3.27
21	3	1.76	GE MEDICAL SYSTEMS	140	3.27			21	3	1	SIEMENS	140	3
22	1	1.67	GE MEDICAL SYSTEMS	140	3.27			22	1	1	GE MEDICAL SYSTEMS	140	3.27
22	2	1.67	GE MEDICAL SYSTEMS	140	3.27			22	2	1	GE MEDICAL SYSTEMS	140	3.27
22	3	1.67	GE MEDICAL SYSTEMS	140	3.27			23	1	1	GE MEDICAL SYSTEMS	140	3.27
23	1	1.71	GE MEDICAL SYSTEMS	140	3.27			23	2	1	GE MEDICAL SYSTEMS	140	3.27
23	2	1.71	GE MEDICAL SYSTEMS	140	3.27			24	1	1	GE MEDICAL SYSTEMS	140	3.27
23	3	1.71	GE MEDICAL SYSTEMS	140	3.27			24	2	1	GE MEDICAL SYSTEMS	140	3.27
24	1	1.56	GE MEDICAL SYSTEMS	140	3.27			25	1	1	GE MEDICAL SYSTEMS	140	3.27
24	2	1.56	GE MEDICAL SYSTEMS	140	3.27			25	2	1	GE MEDICAL SYSTEMS	140	3.27
24	3	1.56	GE MEDICAL SYSTEMS	140	3.27			25	3	1	GE MEDICAL SYSTEMS	140	3.27
25	1	1.58	GE MEDICAL SYSTEMS	140	3.27			25	4	1	SIEMENS	140	3
25	2	1.58	GE MEDICAL SYSTEMS	140	3.27			26	1	1	GE MEDICAL SYSTEMS	140	3.27
25	3	1.58	GE MEDICAL SYSTEMS	140	3.27			26	2	1	GE MEDICAL SYSTEMS	140	3.27
26	1	1.78	GE MEDICAL SYSTEMS	140	3.27			26	3	1	SIEMENS	120	5
26	2	1.78	GE MEDICAL SYSTEMS	140	3.27			26	4	1	SIEMENS	100	5
26	3	1.78	GE MEDICAL SYSTEMS	140	3.27			27	1	1	GE MEDICAL SYSTEMS	140	3.27
27	1	1.75	GE MEDICAL SYSTEMS	140	3.27			27	2	1	SIEMENS	140	3
27	2	1.75	GE MEDICAL SYSTEMS	140	3.27			27	3	1	SIEMENS	100	5
27	3	1.75	GE MEDICAL SYSTEMS	140	3.27			28	1	1	GE MEDICAL SYSTEMS	140	3.27
28	1	1.83	GE MEDICAL SYSTEMS	140	3.27			29	1	1	GE MEDICAL SYSTEMS	140	3.27
28	2	1.83	GE MEDICAL SYSTEMS	140	3.27			30	1	1	GE MEDICAL SYSTEMS	140	3.27
28	3	1.83	GE MEDICAL SYSTEMS	140	3.27			30	2	1	GE MEDICAL SYSTEMS	140	3.27
29	1	1.78	GE MEDICAL SYSTEMS	140	3.27			30	3	1	SIEMENS	100	5
29	2	1.78	GE MEDICAL SYSTEMS	140	3.27			31	1	1	GE MEDICAL SYSTEMS	140	3.27
29	3	1.78	GE MEDICAL SYSTEMS	140	3.27			31	2	3	SIEMENS	120	2
30	1	1.75	GE MEDICAL SYSTEMS	140	3.27			32	1	1	GE MEDICAL SYSTEMS	140	3.27
30	2	1.75	GE MEDICAL SYSTEMS	140	3.27			32	2	1	GE MEDICAL SYSTEMS	140	3.27
30	3	1.75	GE MEDICAL SYSTEMS	140	3.27			32	3	1	SIEMENS	100	5
31	1	1.76	GE MEDICAL SYSTEMS	140	3.27			33	1	1	GE MEDICAL SYSTEMS	140	3.27
31	2	1.76	GE MEDICAL SYSTEMS	140	3.27			34	1	1	GE MEDICAL SYSTEMS	140	3.27
31	3	1.76	GE MEDICAL SYSTEMS	140	3.27			34	2	1	SIEMENS	100	5
33	1	1.76	GE MEDICAL SYSTEMS	140	3.27			35	1	1	GE MEDICAL SYSTEMS	140	3.27
33	2	1.69	GE MEDICAL SYSTEMS	140	3.27			35	2	1	SIEMENS	140	3
33	3	1.69	GE MEDICAL SYSTEMS	140	3.27			35	3	1	SIEMENS	100	0.6
34	1	1.67	GE MEDICAL SYSTEMS	140	3.27			36	1	4	Philips	140	5
34	2	1.67	GE MEDICAL SYSTEMS	140	3.27			36	2	1	GE MEDICAL SYSTEMS	140	3.27
34	3	1.67	GE MEDICAL SYSTEMS	140	3.27			36	3	1	GE MEDICAL SYSTEMS	140	3.27
35	1	1.61	GE MEDICAL SYSTEMS	140	3.27			37	1	5	GE MEDICAL SYSTEMS	120	3.27
35	2	1.61	GE MEDICAL SYSTEMS / MIM Software	140	3.2699			37	2	1	SIEMENS	140	3
35	3	1.61	GE MEDICAL SYSTEMS	140	3.27			37	3	1	SIEMENS	80	0.6
36	1	1.86	GE MEDICAL SYSTEMS	140	3.27			38	1	1	GE MEDICAL SYSTEMS	140	3.27
36	2	1.86	GE MEDICAL SYSTEMS	140	3.27			38	2	1	GE MEDICAL SYSTEMS	140	3.27
36	3	1.86	GE MEDICAL SYSTEMS	140	3.27			39	1	1	GE MEDICAL SYSTEMS	140	3.27
37	1		GE MEDICAL SYSTEMS	140	3.27			40	1	1	GE MEDICAL SYSTEMS	140	3.27
37	2		GE MEDICAL SYSTEMS	140	3.27			41	1	1	SIEMENS	140	3
37	3		GE MEDICAL SYSTEMS	140	3.27			41	2	1	GE MEDICAL SYSTEMS	140	3.27
38	1		GE MEDICAL SYSTEMS	140	3.27			42	1	6	SIEMENS	120	2
38	2		GE MEDICAL SYSTEMS	140	3.27			42	2	1	SIEMENS	140	3
39	1		GE MEDICAL SYSTEMS	140	3.27			42	3	1	SIEMENS	100	5
39	2		GE MEDICAL SYSTEMS	140	3.27			43	1	6	SIEMENS	120	2
39	3		GE MEDICAL SYSTEMS	140	3.27			43	2	1	GE MEDICAL SYSTEMS	140	3.27
40	1		GE MEDICAL SYSTEMS	140	3.27			44	1	1	GE MEDICAL SYSTEMS	140	3.27
40	2		GE MEDICAL SYSTEMS	140	3.27			44	2	1	GE MEDICAL SYSTEMS	140	3.27
40	3		GE MEDICAL SYSTEMS	140	3.27			44	3	1	SIEMENS	80	0.8
41	1		GE MEDICAL SYSTEMS	140	3.27			45	1	1	GE MEDICAL SYSTEMS	140	3.27
41	2		GE MEDICAL SYSTEMS	140	3.27			46	1	6	SIEMENS	120	2
41	3		GE MEDICAL SYSTEMS	140	3.27			46	2	1	GE MEDICAL SYSTEMS	140	3.27
42	1		GE MEDICAL SYSTEMS	140	3.27			46	3	1	GE MEDICAL SYSTEMS	120	3.27
43	1		GE MEDICAL SYSTEMS	140	3.27			47	1	1	SIEMENS	140	3
43	2		GE MEDICAL SYSTEMS	140	3.27			47	2	1	SIEMENS	140	3
43	3		GE MEDICAL SYSTEMS	140	3.27			47	3	1	SIEMENS	100	5
43	4		GE MEDICAL SYSTEMS	140	3.27			48	1	7	Philips	120	4
43	5		GE MEDICAL SYSTEMS	140	3.27			48	2	1	SIEMENS	140	3
43	6		GE MEDICAL SYSTEMS	140	3.27			48	3	1	SIEMENS	90	5
43	7		GE MEDICAL SYSTEMS	140	3.27			49	1	8	GE MEDICAL SYSTEMS	120	3.27
								49	2	1	GE MEDICAL SYSTEMS	120	3.27
								50	1	1	SIEMENS	140	3
								50	2	1	GE MEDICAL SYSTEMS	120	3.27
								51	1	1	GE MEDICAL SYSTEMS	140	3.27
								51	2	1	GE MEDICAL SYSTEMS	140	3.27
								51	3	1	GE MEDICAL SYSTEMS	120	3.27
								52	1	1	GE MEDICAL SYSTEMS	140	3.27
								52	2	1	GE MEDICAL SYSTEMS	140	3.27
								52	3	1	SIEMENS	110	5
								53	1	1	GE MEDICAL SYSTEMS	120	3.27
								53	2	1	SIEMENS	110	0.8
								54	1	1	GE MEDICAL SYSTEMS	120	3.27
								54	2	1	GE MEDICAL SYSTEMS	120	3.27
								54	3	1	GE MEDICAL SYSTEMS	100	0
								55	1	9	SIEMENS	120	2
								55	2	1	GE MEDICAL SYSTEMS	140	3.27
								56	1	9	SIEMENS	120	2
								56	2	1	GE MEDICAL SYSTEMS / MIM Software	140	5
								56	3	1	GE MEDICAL SYSTEMS	140	3.27
								57	1	9	SIEMENS	120	2
								57	2	1	GE MEDICAL SYSTEMS	120	3.27
								57	3	1	SIEMENS	140	5
								58	1	1	GE MEDICAL SYSTEMS	140	2.5
								58	2	1	GE MEDICAL SYSTEMS	140	3.27
								59	1	1	GE MEDICAL SYSTEMS	120	3.27
								59	2	1	SIEMENS	140	3
								60	1	1	GE MEDICAL SYSTEMS	140	3.27
								60	2	1	GE MEDICAL SYSTEMS	120	3.27
								60	3	1	SIEMENS	110	0.8
								61	1	9	SIEMENS	120	2
								61	2	1	GE MEDICAL SYSTEMS	120	3.27
								61	3	1	SIEMENS	110	0.8
								62	1	9	SIEMENS	120	2
								62	2	1	SIEMENS	140	3
								63	1	1	GE MEDICAL SYSTEMS	120	3.27
								63	2	1	SIEMENS	110	5
								64	1	1	GE MEDICAL SYSTEMS	140	3.27
								64	2	1	GE MEDICAL SYSTEMS	120	3.27
								65	1	9	SIEMENS	120	2
								65	2	1	GE MEDICAL SYSTEMS	120	3.27
								66	1	1	GE MEDICAL SYSTEMS	140	2.5
								66	2	1	GE MEDICAL SYSTEMS	120	3.27
								67	1	1	GE MEDICAL SYSTEMS	120	3.27
