# Supplementary material for: A Deep Learning Model to Automate Skeletal Muscle Area Measurement on Computed Tomography Images
Source: Front Oncol. 2021 May 7;11:580806. doi: 10.3389/fonc.2021.580806 (PMC8138051; doi:10.3389/fonc.2021.580806)
Supplement: Supplementary file 3 [file Table_2.xlsx]

## Sheet: Sheet1
Subject	Scan #	Manual_area	Model_predicted_area	Dice_score	PE (%)
Train04	1	124.302	123.443	0.934678	0.690502
Train04	2	120.611	121.574	0.936525	-0.798608
Train07	1	130.892	132.427	0.95355	-1.17253
Train07	2	120.23	124.893	0.953159	-3.8788
Train07	3	126.496	129.981	0.951455	-2.75497
Train07	4	122.826	127.257	0.943293	-3.60767
Train08	1	55.1471	42.0498	0.690646	23.7497
Train08	2	87.0418	90.3319	0.85914	-3.77999
Train19	1	60.7681	62.0651	0.869187	-2.13434
Train19	2	50.312	51.8814	0.801626	-3.11927
Train20	1	155.21	158.92	0.948209	-2.39017
Train20	2	149.336	150.261	0.944742	-0.619452
Train20	3	142.939	155.552	0.888897	-8.82377
Train23	1	119.457	118.446	0.935263	0.84624
Train23	2	113.756	117.149	0.929789	-2.98235
Train26	1	157.894	158.368	0.944834	-0.299642
Train26	2	138.512	135.116	0.93298	2.45112
Train26	3	140.47	141.462	0.932447	-0.706372
Train26	4	154.963	153.949	0.943171	0.654059
Train30	1	82.4832	88.1957	0.917756	-6.92566
Train30	2	90.0078	90.3771	0.933026	-0.410256
Train30	3	92.3313	91.4019	0.928024	1.00664
Train39	1	146.274	143.928	0.905655	1.60386
Train43	1	158.701	164.108	0.93034	-3.40725
Train43	2	152.84	158.091	0.936169	-3.43526
Train46	1	95.7394	106.621	0.862394	-11.3657
Train46	2	109.671	115.995	0.899831	-5.76599
Train46	3	118.36	116.826	0.92199	1.29668
Train56	1	161.807	160.82	0.935719	0.609504
Train56	2	191.818	108.713	0.633497	43.3249
Train56	3	176.646	178.354	0.947635	-0.966815
Train59	1	76.8644	71.637	0.876301	6.80078
Train59	2	75.5142	76.8528	0.862704	-1.77262
Train66	1	149.62	159.027	0.931571	-6.28729
Train66	2	152.875	156.844	0.932976	-2.59662
Train01	1	90.5322	89.7979	0.849603	0.811124
Train01	2	91.9055	97.5036	0.856409	-6.09111
Train01	3	69.7561	83.915	0.684487	-20.2978
Train05	1	91.381	95.039	0.905422	-4.00303
Train10	1	178.885	185.047	0.955896	-3.44472
Train10	2	184.812	186.348	0.955139	-0.830796
Train10	3	163.203	171.015	0.954219	-4.78682
Train10	4	160.387	168.107	0.945131	-4.8133
Train11	1	95.189	104.317	0.883632	-9.58904
Train11	2	78.0645	88.4846	0.806291	-13.3481
Train12	1	117.807	125.656	0.927928	-6.66235
Train12	2	127.382	128.25	0.92636	-0.681291
Train15	1	147.476	152.969	0.941057	-3.72478
Train25	1	168.934	171.509	0.959131	-1.52422
Train25	2	169.83	174.713	0.954469	-2.87511
Train25	3	160.087	165.061	0.950813	-3.10675
Train25	4	158.402	164.507	0.943253	-3.85372
Train27	1	159.883	166.931	0.944733	-4.40799
Train27	2	144.497	150.659	0.932015	-4.26449
Train27	3	131.877	134.772	0.929631	-2.19543
Train41	1	148.19	158.183	0.901284	-6.7435
Train41	2	157.514	165.753	0.924219	-5.23077
Train54	1	99.551	102.655	0.903104	-3.11812
Train54	2	95.5929	96.3776	0.917593	-0.820859
Train55	1	128.831	134.239	0.907375	-4.19744
Train55	2	125.515	131.134	0.930312	-4.47734
Train65	1	157.633	168.68	0.921556	-7.00824
Train65	2	152.933	159.291	0.949959	-4.15755
Train67	1	101.016	102.701	0.937072	-1.66781
Train02	1	192.594	194.473	0.96324	-0.975489
Train02	2	186.481	190.468	0.964556	-2.13767
Train03	1	161.781	169.563	0.95254	-4.81019
Train13	1	175.981	178.604	0.954064	-1.49027
Train21	1	144.382	141.105	0.880886	2.26982
Train21	2	150.213	137.71	0.861884	8.32328
Train21	3	134.562	137.966	0.880515	-2.5298
Train24	1	108.118	109.596	0.937626	-1.3672
Train24	2	105.378	108.102	0.938111	-2.58432
Train29	1	144.882	155.716	0.933917	-7.47762
Train40	1	206.383	213.48	0.88655	-3.43864
Train44	1	186.043	193.138	0.949322	-3.81382
Train44	2	178.862	176.369	0.93656	1.39355
Train44	3	172.732	180.751	0.946806	-4.64228
Train51	1	127.638	131.181	0.944004	-2.77552
Train51	2	125.57	131.76	0.943596	-4.92899
Train51	3	115.949	120.795	0.938636	-4.17994
Train52	1	149.069	152.054	0.922599	-2.00243
Train52	2	138.254	145.028	0.912179	-4.89942
Train53	1	163.883	169.215	0.923823	-3.25306
Train53	2	167.342	171.087	0.925992	-2.23779
Train62	1	96.2693	102.675	0.906101	-6.65381
Train62	2	83.5572	86.5459	0.920364	-3.57685
Train64	1	107.455	103.994	0.892005	3.22165
Train64	2	109.44	112.071	0.916185	-2.40405
Train09	1	79.7938	82.0541	0.911266	-2.83256
Train09	2	83.3224	87.0894	0.935199	-4.521
Train09	3	83.1303	91.1156	0.902987	-9.60577
Train09	4	80.0839	80.8686	0.887519	-0.979827
Train14	1	145.917	149.598	0.936743	-2.52274
Train14	2	142.05	146.026	0.94273	-2.7996
Train14	3	121.441	129.15	0.915136	-6.3474
Train16	1	117.073	120.468	0.944398	-2.89997
Train16	2	119.837	125.365	0.933647	-4.61242
Train17	1	141.077	143.585	0.943719	-1.77787
Train17	2	137.606	140.915	0.951654	-2.40488
Train18	1	140.104	147.705	0.946388	-5.42509
Train18	2	143.928	159.874	0.916533	-11.0787
Train33	1	113.668	117.798	0.940755	-3.63286
Train34	1	175.857	178.222	0.952678	-1.3449
Train34	2	125.895	132.08	0.884596	-4.91263
Train38	1	111.587	112.856	0.924991	-1.13754
Train38	2	106.267	90.4232	0.850639	14.9093
Train49	1	165.387	170.397	0.954411	-3.02893
Train49	2	171.592	176.185	0.957829	-2.67653
Train57	1	217.686	226.466	0.937225	-4.03343
Train57	2	190.54	196.217	0.940239	-2.97965
Train58	1	165.289	173.145	0.930493	-4.75241
Train58	2	170.634	174.661	0.938979	-2.36018
Train60	1	131.7	139.766	0.922554	-6.12459
Train60	2	131.238	130.719	0.946701	0.395674
Train60	3	119.231	118.087	0.952029	0.959222
Train61	1	173.526	175.642	0.931776	-1.21944
Train61	2	162.568	164.137	0.940557	-0.965361
Train61	3	149.298	153.809	0.932985	-3.0214
Train06	1	159.76	172.272	0.85665	-7.8319
Train06	2	168.43	181.354	0.902979	-7.67334
Train22	1	96.178	97.9232	0.943304	-1.81458
Train22	2	83.7996	88.2538	0.923882	-5.31534
Train28	1	162.515	169.639	0.948206	-4.38355
Train32	1	199.748	204.387	0.942352	-2.32236
Train32	2	194.105	205.033	0.92599	-5.62987
Train32	3	183.487	195.562	0.911935	-6.5808
Train35	1	85.926	89.2638	0.84285	-3.88457
Train35	2	81.7225	86.9152	0.823127	-6.35414
Train35	3	81.4318	82.6561	0.802905	-1.5035
Train36	1	116.702	117.993	0.903165	-1.10614
Train36	2	96.4545	114.288	0.829268	-18.4892
Train36	3	102.147	111.84	0.863845	-9.48938
Train37	1	151.256	197.762	0.826755	-30.7464
Train37	2	144.139	152.136	0.931687	-5.54799
Train37	3	146.066	162.74	0.892118	-11.4154
Train42	1	83.7612	88.501	0.916962	-5.65866
Train42	2	83.3495	85.9459	0.906761	-3.11505
Train45	1	110.571	118.764	0.85273	-7.40973
Train47	1	159.833	175.677	0.910786	-9.91264
Train47	2	156.36	164.137	0.94171	-4.97417
Train47	3	100.459	109.828	0.906574	-9.3265
Train48	1	103.725	105.414	0.928168	-1.62849
Train48	2	103.878	108.609	0.915449	-4.55454
Train50	1	74.1987	80.13	0.90886	-7.99378
Train50	2	73.5179	76.8067	0.921861	-4.4734
Train63	1	111.967	113.733	0.942843	-1.57683
