# Supplementary material for: A Deep Learning Model to Automate Skeletal Muscle Area Measurement on Computed Tomography Images
Source: Front Oncol. 2021 May 7;11:580806. doi: 10.3389/fonc.2021.580806 (PMC8138051; doi:10.3389/fonc.2021.580806)
Supplement: Supplementary file 4 [file Table_3.xlsx]

## Sheet: Sheet1
							2.5D Ensemble model				2.5D Single model			2D Single model
Subject	Scan #	Height(cm)	Sex	BMI	Manual_area	Manual_SMI(cm2/m2)	Model_SMI(cm2/m2)	Model_predicted_area	Dice_score	PE (%)	Model_predicted_area	Dice_score	PE (%)	Model_predicted_area	Dice_score	PE (%)
Test01	1	1.75	M	28.4082	173.263	56.5758	56.5633	173.225	0.952743	0.0220167	176.391	0.951207	-1.80537	177.803	0.956347	-2.61999
Test01	2	1.75	M	24.4898	183.927	60.0579	59.8507	183.293	0.944256	0.345066	187.309	0.938704	-1.83826	186.201	0.939955	-1.23596
Test02	1	1.82	M	25.3593	179.392	54.1578	54.3042	179.877	0.925454	-0.270166	185.555	0.929775	-3.43497	193.586	0.93005	-7.912
Test02	2	1.82	M	25.3593	164.881	49.7768	47.8161	158.386	0.931323	3.93892	161.171	0.929804	2.24999	162.201	0.933815	1.62531
Test03	1	1.65	F	29.0174	111.093	40.8057	40.5499	110.397	0.936795	0.626663	115.089	0.931782	-3.59688	114.479	0.944111	-3.04747
Test04	2	1.87	M	33.2085	212.116	60.6583	61.1001	213.661	0.960263	-0.728352	216.179	0.963862	-1.9153	216.751	0.961375	-2.18506
Test04	1	1.87	M	30.5985	209.808	59.9983	60.1729	210.418	0.961274	-0.290909	212.822	0.963603	-1.43636	213.775	0.959903	-1.89091
Test05	1	1.51	F	23.6832	100.202	43.9465	43.5157	99.2202	0.94539	0.980299	101.662	0.944067	-1.45617	102.92	0.955962	-2.71248
Test06	2	1.75	M	23.5666	131.521	42.9457	43.5716	133.438	0.954591	-1.45747	137.253	0.940392	-4.35791	134.582	0.948681	-2.3276
Test06	1	1.75	M	22.8571	138.645	45.2718	45.0414	137.939	0.947812	0.509011	143.127	0.945206	-3.23291	140.953	0.952897	-1.6646
Test07	2	1.73	M	26.5432	148.573	49.6417	59.2553	177.345	0.865344	-19.3658	187.721	0.846189	-26.3496	179.825	0.87728	-21.0347
Test07	1	1.73	M	30.0712	163.04	54.4756	60.7465	181.808	0.900086	-11.5115	187.607	0.890478	-15.0679	180.778	0.913655	-10.8797
Test08	2	1.83	M	26.2773	155.001	46.284	46.6798	156.326	0.935121	-0.855227	160.332	0.926329	-3.43937	161.667	0.926278	-4.30074
Test08	1	1.83	M	26.8745	172.958	51.6463	50.9286	170.555	0.926974	1.3895	177.154	0.933293	-2.42611	181.999	0.938771	-5.22717
Test09	2	1.52	F	25.1039	93.0404	40.2702	41.6737	96.2829	0.9173	-3.48503	98.915	0.921258	-6.31406	105.019	0.89884	-12.8741
Test09	1	1.52	F	25.1039	89.2543	38.6315	39.5273	91.3238	0.91704	-2.31862	95.3292	0.907626	-6.80628	97.5036	0.905025	-9.24244
Test10	3	1.52	F	28.9993	97.1507	42.0493	43.2092	99.8305	0.941905	-2.75842	102.31	0.937942	-5.31069	103.798	0.929765	-6.84205
Test10	2	1.52	F	26.8352	99.2106	42.9409	43.622	100.784	0.94898	-1.58608	102.043	0.945224	-2.85495	103.989	0.943402	-4.81592
Test10	1	1.52	F	26.8352	104.036	45.0295	45.2896	104.637	0.953935	-0.577505	105.972	0.948778	-1.86085	106.583	0.951372	-2.44752
Test11	2	1.61	M	43.594	177.316	68.4065	62.4867	161.972	0.870053	8.65379	166.74	0.866345	5.96461	201.492	0.888928	-13.6342
Test11	3	1.61	M	35.8782	143.528	55.3713	48.8444	126.61	0.849233	11.7874	133.209	0.885144	7.18937	140.762	0.895643	1.92691
Test11	1	1.61	M	46.2945	162.349	62.6321	58.5498	151.767	0.866579	6.51788	154.536	0.877868	4.812	170.876	0.879978	-5.25268
Test12	3	1.57	M	19.4874	113.687	46.1225	45.4996	112.152	0.933252	1.35056	114.708	0.944468	-0.897576	117.836	0.945712	-3.64902
Test12	1	1.57	M	23.1247	111.322	45.163	43.983	108.414	0.944768	2.61287	112.381	0.937932	-0.950912	113.258	0.937749	-1.73906
Test12	2	1.57	M	18.8268	113.697	46.1264	45.0353	111.008	0.945296	2.36537	114.212	0.944391	-0.452944	116.081	0.948247	-2.09696
Test13	1	1.81	M	23.5036	138.512	42.2794	42.1979	138.244	0.946734	0.192784	143.814	0.942138	-3.82815	141.83	0.951934	-2.39603
Test13	3	1.81	M	23.4509	129.623	39.5663	40.2999	132.027	0.951794	-1.85403	136.833	0.940768	-5.5621	134.125	0.945583	-3.47263
Test13	2	1.81	M	23.7654	132.274	40.3756	40.7773	133.591	0.949448	-0.994953	137.291	0.938692	-3.79236	137.787	0.941488	-4.16727
Test14	2	1.57	F	19.4734	76.971	31.2268	33.3664	82.2448	0.926661	-6.85169	85.8306	0.916706	-11.5103	87.5091	0.908047	-13.691
Test14	1	1.57	F	20.2848	91.5336	37.1348	39.3711	97.0458	0.920657	-6.02209	101.547	0.903344	-10.9398	100.098	0.910077	-9.35612
Test14	3	1.57	F	19.4734	74.7775	30.3369	32.4378	79.956	0.928246	-6.92514	84.5718	0.906284	-13.0978	84.1903	0.906059	-12.5877
Test15	1	1.74	M	19.8177	144.186	47.6238	48.6601	147.323	0.877146	-2.17607	148.62	0.92457	-3.0756	149.078	0.914932	-3.39308
Test15	3	1.74	M	22.1297	170.116	56.1885	49.3153	149.307	0.94282	12.2323	153.198	0.89467	9.94506	149.612	0.883646	12.0529
Test15	2	1.74	M	21.4692	145.922	48.1971	48.0932	145.607	0.925281	0.215672	147.972	0.929327	-1.40514	145.874	0.918426	0.0326776
Test16	3	1.78	M	24.8163	130.892	41.3116	41.7541	132.294	0.921226	-1.07104	134.048	0.914621	-2.41166	134.392	0.922784	-2.67395
Test16	1	1.78	M	23.6713	137.31	43.3373	44.0537	139.58	0.929568	-1.65301	144.653	0.919133	-5.34796	142.975	0.916675	-4.12557
Test16	2	1.78	M	24.6181	133.657	42.1845	43.2952	137.176	0.926056	-2.63289	138.435	0.924786	-3.57474	137.482	0.92621	-2.86122
Test17	1	1.61	F	23.1473	101.976	39.3412	39.6613	102.806	0.943158	-0.813616	106.277	0.92829	-4.21771	110.931	0.920451	-8.78145
Test17	2	1.61	F	23.1473	98.8673	38.1418	38.7488	100.441	0.94002	-1.59159	102.501	0.937393	-3.67512	104.904	0.938974	-6.10591
Test17	3	1.61	F	20.061	97.8469	37.7481	37.4685	97.1221	0.949083	0.740741	99.2583	0.935991	-1.4425	101.623	0.941053	-3.85965
Test18	1	1.57	M	28.3987	136.9	55.5397	55.0638	135.727	0.940717	0.856844	138.321	0.939432	-1.03797	138.893	0.948548	-1.45594
Test18	2	1.57	M	27.993	130.482	52.9359	54.4602	134.239	0.930149	-2.8797	137.558	0.927883	-5.42318	137.482	0.936332	-5.36471
Test18	3	1.57	M	26.7759	126.257	51.2219	51.8912	127.907	0.944242	-1.30675	130.157	0.943246	-3.08936	131.492	0.941838	-4.14684
Test19	3	1.77	M	34.792	184.269	58.8173	58.6042	183.601	0.922618	0.362281	189.323	0.907518	-2.74299	195.122	0.933414	-5.88966
Test19	1	1.77	M	35.4304	183.115	58.449	55.0975	172.615	0.926173	5.73408	182.228	0.919186	0.48435	188.217	0.929529	-2.78631
Test19	2	1.77	M	33.8345	169.725	54.1751	53.685	168.19	0.902096	0.904647	171.47	0.920119	-1.02826	176.391	0.922687	-3.92763
Test20	1	1.58	F	28.0404	112.038	44.8796	44.3601	110.741	0.94234	1.15764	113.029	0.941316	-0.885257	114.708	0.949741	-2.38338
Test20	3	1.58	F	27.2392	118.341	47.4048	46.7592	116.73	0.94426	1.36191	118.103	0.94539	0.201467	121.193	0.947846	-2.40954
Test20	2	1.58	F	28.0404	109.901	44.0239	43.5808	108.795	0.935769	1.00659	110.626	0.933103	-0.659493	111.16	0.946292	-1.14544
Test21	1	1.76	M	28.4091	172.3	55.6238	55.9101	173.187	0.945686	-0.514751	177.955	0.944947	-3.28223	177.193	0.954377	-2.83943
Test21	3	1.76	M	26.1493	147.362	47.5728	47.5975	147.438	0.952909	-0.0517732	151.024	0.94391	-2.48512	153.732	0.945238	-4.32306
Test21	2	1.76	M	27.4406	156.422	50.4976	51.292	158.882	0.946254	-1.57298	166.626	0.936384	-6.52359	167.274	0.939281	-6.93818
Test22	2	1.67	M	22.9481	138.597	49.6961	51.3067	143.089	0.929843	-3.2409	147.629	0.923169	-6.5162	142.059	0.923344	-2.49776
Test22	1	1.67	M	24.0238	143.671	51.5153	53.3721	148.849	0.916122	-3.60438	157.089	0.911852	-9.33953	145.569	0.927728	-1.32094
Test22	3	1.67	M	26.1752	143.957	51.6178	55.0271	153.465	0.932291	-6.60484	161.018	0.89656	-11.8516	153.732	0.921835	-6.79033
Test23	3	1.71	M	35.9085	155.392	53.1417	54.518	159.416	0.945867	-2.58991	163.994	0.938222	-5.53578	163.383	0.945822	-5.143
Test23	1	1.71	M	34.1986	169.468	57.9555	57.5315	168.228	0.954901	0.73157	170.936	0.953915	-0.866629	168.724	0.954403	0.438942
Test23	2	1.71	M	32.4886	163.87	56.0411	55.7704	163.078	0.953564	0.483036	161.743	0.944529	1.29779	164.718	0.949907	-0.517954
Test24	2	1.56	M	17.6693	88.3388	36.2996	38.1846	92.9259	0.950586	-5.1927	95.1003	0.899355	-7.65411	95.8632	0.89884	-8.51776
Test24	3	1.56	M	20.1348	98.0567	40.2929	41.9623	102.119	0.926242	-4.14316	108.261	0.921285	-10.4065	108.147	0.917172	-10.2898
Test24	1	1.56	M	20.1348	107.05	43.9883	44.9875	109.482	0.936878	-2.27171	111.923	0.933455	-4.55234	111.771	0.934106	-4.4098
Test25	1	1.58	F	27.6398	38.7382	15.5176	14.4251	36.0107	0.657227	7.04087	49.8962	0.593007	-28.8035	42.2668	0.664155	-9.10881
Test25	3	1.58	F	28.441	29.2682	11.7242	7.91544	19.7601	0.566706	32.4862	43.0679	0.413393	-47.1489	23.3841	0.685621	20.1043
Test25	2	1.58	F	24.4352	38.0039	15.2235	18.3522	45.8145	0.572014	-20.5521	58.6318	0.523189	-54.2785	55.6945	0.567474	-46.5496
Test26	1	1.78	M	24.3025	176.534	55.7172	55.2748	175.133	0.961926	0.794122	176.849	0.960276	-0.178272	180.549	0.965014	-2.27432
Test26	3	1.78	M	25.4327	168.581	53.2069	53.0474	168.075	0.959832	0.299825	169.258	0.958844	-0.401652	171.699	0.959812	-1.84986
Test26	2	1.78	M	25.763	171.289	54.0618	53.1437	168.381	0.960638	1.69812	168.953	0.958742	1.36407	172.081	0.963339	-0.462112
Test27	1	1.75	M	22.8571	158.453	51.7397	51.7802	158.577	0.951017	-0.0782426	160.904	0.954551	-1.5468	164.261	0.951064	-3.66536
Test27	3	1.75	M	26.3958	170.498	55.6727	56.227	172.195	0.95506	-0.995637	174.103	0.95824	-2.11433	176.506	0.959683	-3.52388
Test27	2	1.75	M	22.0522	149.879	48.9402	49.7872	152.473	0.961069	-1.73072	154.877	0.951216	-3.33418	158.501	0.942759	-5.7521
Test28	1	1.83	M	36.4299	122.63	36.618	39.8328	133.396	0.875608	-8.77952	140.089	0.861209	-14.2373	138.381	0.87374	-12.8446
Test28	3	1.83	M	35.9256	115.602	34.5195	34.4299	115.302	0.875606	0.259533	115.81	0.884667	-0.179677	125.549	0.876693	-8.60451
Test28	2	1.83	M	36.2275	109.002	32.5485	35.0088	117.241	0.882415	-7.55876	118.856	0.872031	-9.04086	123.195	0.861701	-13.0214
Test29	3	1.78	M	22.4088	147.667	46.6061	46.4255	147.095	0.947795	0.387497	150.337	0.94275	-1.80832	148.811	0.946573	-0.774994
Test29	2	1.78	M	21.7776	137.3	43.3343	43.4758	137.749	0.948339	-0.326457	140.457	0.943281	-2.29909	143.127	0.946133	-4.24394
Test29	1	1.78	M	23.04	150.604	47.5332	48.2315	152.817	0.946197	-1.4691	155.563	0.939542	-3.29281	159.53	0.938655	-5.92705
Test30	2	1.75	M	27.7551	166.406	54.3368	53.7607	164.642	0.952549	1.06023	166.473	0.950839	-0.0401169	168.304	0.954071	-1.14047
Test30	3	1.75	M	27.0641	160.036	52.2566	51.693	158.31	0.957686	1.0786	159.225	0.951968	0.506525	161.705	0.955125	-1.04285
Test30	1	1.75	M	27.7551	176.534	57.6439	57.0118	174.599	0.952008	1.09665	176.277	0.957401	0.145859	177.231	0.958109	-0.39436
Test31	2	1.76	M	26.1493	153.58	49.5802	50.3437	155.945	0.954636	-1.53999	157.661	0.948617	-2.65772	161.362	0.947585	-5.06706
Test31	3	1.76	M	27.7323	169.983	54.8756	54.4815	168.762	0.950987	0.718133	172.119	0.945892	-1.25673	172.272	0.951322	-1.3465
Test31	1	1.76	M	27.4406	173.254	55.9316	55.6392	172.348	0.949687	0.522926	175.514	0.948977	-1.30456	174.293	0.951816	-0.599989
Test33	3	1.76	M	30.4611	196.113	63.3114	63.1636	195.656	0.961272	0.233418	197.601	0.960543	-0.758607	199.28	0.965293	-1.61447
Test33	1	1.69	M	29.4107	202.694	70.9687	69.9737	199.852	0.965664	1.40209	201.797	0.962678	0.44227	202.904	0.964661	-0.10351
Test33	2	1.69	M	30.111	204.448	71.5831	70.8819	202.446	0.962877	0.979569	202.904	0.965703	0.755668	206.222	0.967095	-0.867618
Test34	2	1.67	M	27.968	153.398	55.0032	51.1152	142.555	0.893794	7.0687	151.1	0.930661	1.49829	151.977	0.921866	0.926329
Test34	1	1.67	M	29.7608	168.638	60.4676	56.3402	157.127	0.898478	6.82576	172.844	0.919739	-2.49392	178.299	0.907312	-5.72867
Test34	3	1.67	M	27.9904	154.629	55.4443	50.062	139.618	0.916414	9.70766	148.201	0.900016	4.1569	154.342	0.912682	0.185025
Test35	3	1.61	F	23.533	101.786	39.2676	38.8813	100.784	0.934281	0.983791	101.204	0.935638	0.571536	102.768	0.941725	-0.965052
Test35	1	1.61	F	24.3046	101.738	39.2492	38.896	100.822	0.939692	0.899888	102.348	0.94033	-0.599925	102.272	0.940121	-0.524934
Test35	2	1.61	F	23.9188	103.369	39.8783	39.0726	101.28	0.935881	2.02048	102.92	0.935281	0.433619	104.828	0.944852	-1.41157
Test36	2	1.86	M	23.1241	172.729	49.9275	48.4721	167.694	0.945233	2.91519	171.547	0.935819	0.684629	173.683	0.947006	-0.55212
Test36	1	1.86	M	25.1474	182.295	52.6924	52.607	181.999	0.945054	0.162176	181.541	0.947421	0.413288	186.958	0.959814	-2.5582
Test36	3	1.86	M	22.2569	175.247	50.6553	50.6332	175.171	0.960471	0.043535	178.108	0.922786	-1.63256	177.04	0.945399	-1.02307
Test37	1				124.721			122.681	0.939888	1.63634	129.852	0.928264	-4.11378	130.73	0.921566	-4.81725
Test37	2				123.901			118.98	0.955053	3.97167	121.269	0.942005	2.12438	128.364	0.93789	-3.60222
Test37	3				119.562			118.065	0.936592	1.25229	120.544	0.947414	-0.821568	124.779	0.940754	-4.36309
Test38	1				173.521			177.803	0.929856	-2.46771	189.743	0.922661	-9.34872	185.318	0.931753	-6.79857
Test38	2				157.709			165.863	0.944354	-5.17022	175.476	0.911558	-11.2656	171.203	0.927631	-8.55657
Test39	2				139.513			141.754	0.949709	-1.6064	143.699	0.930164	-3.00089	146.675	0.942086	-5.13364
Test39	1				149.307			150.871	0.93836	-1.04752	151.825	0.942141	-1.68625	155.716	0.950258	-4.29228
Test39	3				144.987			143.242	0.948121	1.20371	144.157	0.947098	0.572255	148.315	0.956561	-2.2956
Test40	2				110.769			109.367	0.934024	1.2656	111.923	0.94433	-1.04176	115.089	0.936919	-3.90013
Test40	3				112.686			112.076	0.898267	0.541638	117.302	0.926235	-4.09614	123.024	0.92495	-9.174
Test40	1				121.403			111.351	0.946283	8.27965	119.057	0.907634	1.93244	122.871	0.930158	-1.20974
Test41	3				209.868			213.619	0.93135	-1.78699	221.419	0.913634	-5.50393	223.127	0.926607	-6.3177
Test41	2				229.335			232.728	0.934246	-1.47932	237.713	0.93559	-3.65301	240.575	0.940206	-4.90088
Test41	1				240.032			241.036	0.921744	-0.418249	229.035	0.888413	4.58151	255.161	0.936897	-6.30258
Test42	1				157.366			157.051	0.953715	0.199988	159.073	0.954252	-1.08478	161.018	0.958306	-2.32107
Test43	1				105.829			105.247	0.910639	0.549698	112.305	0.8984	-6.11877	109.825	0.902273	-3.7758
Test43	2				109.024			101.128	0.868167	7.24283	110.664	0.898207	-1.50455	115.623	0.901728	-6.05318
Test43	3				102.129			98.0376	0.913978	4.00598	103.645	0.893503	-1.48473	103.645	0.900732	-1.48473
Test43	5				92.2202			95.3673	0.903934	-3.41262	97.9232	0.881689	-6.18407	103.76	0.867695	-12.5129
Test43	6				89.9028			95.7107	0.892685	-6.46017	97.4273	0.868866	-8.36958	98.5335	0.875101	-9.60008
Test43	7				100.365			98.2284	0.906122	2.12847	103.722	0.884071	-3.34474	112.648	0.843354	-12.2387
Test43	4				96.2256			96.3973	0.901	-0.178394	102.234	0.898083	-6.24381	103.95	0.892764	-8.02775
